# Supplementary material for: Evaluating Self-Directed Behaviours and Their Association with Emotional Arousal across Two Cognitive Tasks in Bonobos (Pan paniscus)
Source: Animals (Basel). 2022 Nov 1;12(21):3002. doi: 10.3390/ani12213002 (PMC9656221; doi:10.3390/ani12213002)
Supplement: Supplementary file 1 [file animals-12-03002-s001.zip]

Archive with 2 entries (2 files):
- Supplementary Tables.pdf
- Supplementary Video.mp4
